# Supplementary material for: NEXCADE: Perturbation Analysis for Complex Networks
Source: PLoS One. 2012 Aug 3;7(8):e41827. doi: 10.1371/journal.pone.0041827 (PMC3411682; doi:10.1371/journal.pone.0041827)
Supplement: Data S1 — Compressed/ZIP File Archive. Contains Unix Tarball of the distributed version of NEXCADE. (GZ) [file pone.0041827.s001.gz]

Archive with 43 entries (38 files):
- NEXCADE-v2.1
- NEXCADE-v2.1/ChangeLog
- NEXCADE-v2.1/lib
- NEXCADE-v2.1/lib/serial_number
- NEXCADE-v2.1/lib/header_line
- NEXCADE-v2.1/lib/Rpath
- NEXCADE-v2.1/lib/line2
- NEXCADE-v2.1/lib/line1
- NEXCADE-v2.1/ABOUT
- NEXCADE-v2.1/Make_Nexcade
- NEXCADE-v2.1/AUTHORS
- NEXCADE-v2.1/bin
- NEXCADE-v2.1/bin/get_edge_perturbation
- NEXCADE-v2.1/bin/run_single_perturbation_all
- NEXCADE-v2.1/bin/run_plot_result3.R
- NEXCADE-v2.1/bin/run_random_cascade
- NEXCADE-v2.1/bin/run_node_perturb.R
- NEXCADE-v2.1/bin/get_edges_perturbation
- NEXCADE-v2.1/bin/get_perturbation_network
- NEXCADE-v2.1/bin/get_nodes_perturbation
- NEXCADE-v2.1/bin/run_edge_perturb.R
- NEXCADE-v2.1/bin/run_plot_result2.R
- NEXCADE-v2.1/bin/get_node_perturbation
- NEXCADE-v2.1/bin/run_edges_perturb.R
- NEXCADE-v2.1/bin/clean_all
- NEXCADE-v2.1/bin/run_nexcade
- NEXCADE-v2.1/bin/run_single_perturbation
- NEXCADE-v2.1/bin/run_random_single.R
- NEXCADE-v2.1/bin/run_cascades
- NEXCADE-v2.1/bin/run_nodes_perturb.R
- NEXCADE-v2.1/bin/run_plot_result.R
- NEXCADE-v2.1/bin/run_check_extinction
- NEXCADE-v2.1/bin/run_node_perturb1.R
- NEXCADE-v2.1/bin/get_node_perturbation_1
- NEXCADE-v2.1/bin/runR_main.R
- NEXCADE-v2.1/bin/run_group_perturbation
- NEXCADE-v2.1/README
- NEXCADE-v2.1/RUNS
- NEXCADE-v2.1/INSTALL
- NEXCADE-v2.1/example
- NEXCADE-v2.1/example/TEST.ncol
- NEXCADE-v2.1/KNOWN-PROBLEMS
- NEXCADE-v2.1/LICENSE
