# Supplementary material for: NEXCADE: Perturbation Analysis for Complex Networks
Source: PLoS One. 2012 Aug 3;7(8):e41827. doi: 10.1371/journal.pone.0041827 (PMC3411682; doi:10.1371/journal.pone.0041827)
Supplement: Data S1 — Compressed/ZIP File Archive. Contains Unix Tarball of the distributed version of NEXCADE. (GZ) [file pone.0041827.s001.gz › NEXCADE-v2.1/ChangeLog]

Version 2.1: iMay 2012

	- Added Random Single Perturbations

        - Added option for Re-Randomization
	
	- Added Random Cascades  
	
	- Added Node Labels in PDF format 
	
	- Added Plotting of multiple network Attributes after Random Single Extinctions 

	- Added comparative plotting of multiple cascades
	
Version 2.0: June 2011

	- Removed upper limit for group perturbations
	
	- Added edge perturbations
	
	- Added High resolution graph images
	
	- Added plotting of complete cascade outcomes
	
Version 1.0: January 2011

	- First version. 
