# Supplementary material for: NEXCADE: Perturbation Analysis for Complex Networks
Source: PLoS One. 2012 Aug 3;7(8):e41827. doi: 10.1371/journal.pone.0041827 (PMC3411682; doi:10.1371/journal.pone.0041827)
Supplement: Data S1 — Compressed/ZIP File Archive. Contains Unix Tarball of the distributed version of NEXCADE. (GZ) [file pone.0041827.s001.gz › NEXCADE-v2.1/lib/Rpath]

/usr/local/bin/R
