# Supplementary material for: NEXCADE: Perturbation Analysis for Complex Networks
Source: PLoS One. 2012 Aug 3;7(8):e41827. doi: 10.1371/journal.pone.0041827 (PMC3411682; doi:10.1371/journal.pone.0041827)
Supplement: Data S1 — Compressed/ZIP File Archive. Contains Unix Tarball of the distributed version of NEXCADE. (GZ) [file pone.0041827.s001.gz › NEXCADE-v2.1/Make_Nexcade]

#*/
#* Copyright (c) 2011 Gitanjali Yadav (gy@nipgr.res.in)
#* All rights reserved.
#*
#* Redistribution and use in source and binary forms, with or without
#* modification, are permitted without a fee provided that the following
#* conditions are met:
#*
#* 1. This software is only used for private, research, or academic 
#*    purposes.
#*    
#* 2. Redistributions of source code must retain the above copyright
#*    notice, this list of conditions and the following disclaimer.
#*
#* 3. Redistributions in binary form must reproduce the above copyright
#*    notice, this list of conditions and the following disclaimer in the
#*    documentation and/or other materials provided with the distribution.
#*
#* 4. Any changes made to this package must be submitted to the author.
#*    The legal status of the submitted changes must allow their inclusion
#*    into this package under this license.
#*
#* 5. Publications in the field of pseudorandom number generation, which
#*    made use of this package must include a reference to this package.
#*      
#* Any use of this software in a commercial environment requires a
#* written licence from the author. Contact Gitanjali Yadav
#* (gy@nipgr.res.in) to negotiate the terms.
#*
#* THIS PACKAGE IS PROVIDED "AS IS" AND WITHOUT ANY EXPRESS OR
#* IMPLIED WARRANTIES, INCLUDING, WITHOUT LIMITATION, THE IMPLIED
#* WARRANTIES OF MERCHANTIBILITY AND FITNESS FOR A PARTICULAR PURPOSE.
#* 
#* IN NO EVENT SHALL GITANJALI YADAV BE LIABLE FOR ANY SPECIAL, INCIDENTAL,
#* INDIRECT OR CONSEQUENTIAL DAMAGES OF ANY KIND, OR ANY DAMAGES 
#* WHATSOEVER RESULTING FROM LOSS OF USE, DATA OR PROFITS, WHETHER OR
#* NOT ADVISED OF THE POSSIBILITY OF DAMAGE, AND ON ANY THEORY OF 
#* LIABILITY, ARISING OUT OF OR IN CONNECTION WITH THE USE OR PERFORMANCE 
#* OF THIS SOFTWARE.
#*
#*/
#*
#*/
#*  Make_Nexcade 	Setup new workspace using TIMESTAMP for a new run  
#*
#*  Author:	Gitanjali Yadav (gy@nipgr.res.in)
#*
#*  Last Modification: Wed Sep 18 12:50:35 CEST 2011
#*
#*/
#*/ USAGE
#   Just type:
#   ./Make_Nexcade
#   and follow the commands onscreen 
#*/

#*/ Modification History:

#   11/07/01: First Version.
#   11/09/07: Print the required commands onscreen
#*/

echo `date -I'seconds' | cut -d+ -f1` >dirname
mkdir ./RUNS/`cat dirname`
cd ./RUNS/`cat dirname`
cp ../../example/* .
cp ../../bin/* .
cp ../../lib/* .
cd ../../.
echo ""
echo ""
echo ""
echo ""
echo ===================================
echo "==                                =="
echo "==                                =="
echo "     NEXCADE IS READY TO USE      "
echo "  TYPE cd ./RUNS/`cat dirname`     "
echo "     & TYPE ./run_nexcade TEST     "
echo "==                                =="
echo "==                                =="
echo ===================================
echo ""
echo ""
echo ""
echo ""
rm -f dirname
