# Supplementary material for: NEXCADE: Perturbation Analysis for Complex Networks
Source: PLoS One. 2012 Aug 3;7(8):e41827. doi: 10.1371/journal.pone.0041827 (PMC3411682; doi:10.1371/journal.pone.0041827)
Supplement: Data S1 — Compressed/ZIP File Archive. Contains Unix Tarball of the distributed version of NEXCADE. (GZ) [file pone.0041827.s001.gz › NEXCADE-v2.1/bin/run_plot_result2.R]

#!`cat Rpath`
#
## Shell script wrapper for all R CMD commands.
## For internal use only.

cat("Content-type: text/plain\n\n")
OUT1<- read.table(file='out1',header=F) 
OUT2<- read.table(file='out2',header=F) 
OUT1<- OUT1[,-1] 
OUT2<- OUT2[,-1] 
lines <- read.table(file='DATA.nodes', header=F)
percent1 <-  (OUT1[,2]/length(lines[,1]))*100  
percent2 <-  (OUT2[,2]/length(lines[,1]))*100  
ps.options(font="serif")
bitmap(file="OUT_totx.jpg",width=4,height=4,units="in",type="jpeg",res=400)
plot(percent1,OUT1[,3], col=H1, col.lab='gray17', lwd=2, main=' COMPARISON OF EXTINCTION CURVES ', xlim=c(0,100), ylim=c(0,max(max(OUT1[,3]),max(OUT2[,3]))),  ylab=' TOTAL NO. OF EXTINCTIONS' ,xlab='PERCENTAGE REMOVED NODES')
grid(col = 'lightgrey', lty=1)
mtext("FIRST", col=H1, adj = 0)
mtext("SECOND", col =H2, adj = 1)
par(new=T)
plot(percent2,OUT2[,3],col=H2,xlim=c(0,100),ylim=c(0,max(max(OUT1[,3]),max(OUT2[,3]))),axes=F,xlab="",ylab="")
dev.off() 
bitmap(file="OUT_secx.jpg",width=4,height=4,units="in",type="jpeg",res=400)
plot(percent1,OUT1[,4], col=H1, col.lab='gray17',lwd=2, main=' COMPARISON OF EXTINCTION CURVES ', xlim=c(0,100),ylim=c(0,max(max(OUT1[,4]),max(OUT2[,4]))), ylab=' No. OF SECONDARY EXTINCTIONS' ,xlab='PERCENTAGE REMOVED NODES')
grid(col = 'lightgrey', lty=1)
mtext("FIRST", col=H1, adj = 0)
mtext("SECOND", col =H2, adj = 1)
par(new=T)
plot(percent2,OUT2[,4],col=H2,xlim=c(0,100),ylim=c(0,max(max(OUT1[,4]),max(OUT2[,4]))),axes=F,xlab="",ylab="")
dev.off() 
bitmap(file="OUT_size.jpg",width=4,height=4,units="in",type="jpeg",res=400)
plot(percent1,OUT1[,5], col=H1, col.lab='gray17', lwd=2, main=' COMPARISON OF EXTINCTION CURVES ', xlim=c(0,100),ylim=c(0,max(max(OUT1[,5]),max(OUT2[,5]))), ylab='NETWORK SIZE' ,xlab='PERCENTAGE REMOVED NODES')
grid(col = 'lightgrey', lty=1)
mtext("FIRST", col=H1, adj = 0)
mtext("SECOND", col =H2, adj = 1)
par(new=T)
plot(percent2,OUT2[,5],col=H2,xlim=c(0,100),ylim=c(0,max(max(OUT1[,5]),max(OUT2[,5]))),axes=F,xlab="",ylab="")
dev.off() 
bitmap(file="OUT_remi.jpg",width=4,height=4,units="in",type="jpeg",res=400)
plot(percent1,OUT1[,6], col=H1, col.lab='gray17', lwd=2, main=' COMPARISON OF EXTINCTION CURVES ', xlim=c(0,100),ylim=c(0,max(max(OUT1[,6]),max(OUT2[,6]))),  ylab='NO. OF INTERACTIONS IN NETWORK' ,xlab='PERCENTAGE REMOVED NODES')
grid(col = 'lightgrey', lty=1)
mtext("FIRST", col=H1, adj = 0)
mtext("SECOND", col =H2, adj = 1)
par(new=T)
plot(percent2,OUT2[,6],col=H2,xlim=c(0,100),ylim=c(0,max(max(OUT1[,6]),max(OUT2[,6]))),axes=F,xlab="",ylab="")
dev.off() 
