# Supplementary material for: NEXCADE: Perturbation Analysis for Complex Networks
Source: PLoS One. 2012 Aug 3;7(8):e41827. doi: 10.1371/journal.pone.0041827 (PMC3411682; doi:10.1371/journal.pone.0041827)
Supplement: Data S1 — Compressed/ZIP File Archive. Contains Unix Tarball of the distributed version of NEXCADE. (GZ) [file pone.0041827.s001.gz › NEXCADE-v2.1/bin/run_single_perturbation]

echo $1 | grep . >ilosstype
echo $2 | grep . >inum
if  test -s ilosstype 
then
if  test -s inum
then
echo ""
echo ""
echo ====SINGLE PERTURBATION MODE====
if [ `cat ilosstype` = "NODE" -a  `cat inum` -gt  `cat total_sp`] || [ `cat ilosstype` = "NODE" -a  `cat inum` -eq 0  ]
then
echo ""
echo "======   !WRONG INPUT!  ======"
echo  NODE NUMBER MUST BE BETWEEN 1 AND `cat total_sp`
echo "=======   PLEASE RETRY ======="
echo ""
else
if test `cat ilosstype` = "EDGE" -a `cat inum` -ge `cat total_int`
then
expr `cat total_int` - 1 >itmpint
echo ""
echo "======   !WRONG INPUT!  ======"
echo  EDGE CODE CANNOT EXCEED `cat itmpint`
echo "=======   PLEASE RETRY ======="
echo ""
else
if test `cat ilosstype` = "NODE"
then 
echo ======== FOR NODE `cat inum`==========
./get_node_perturbation `cat inum`
echo ======== RUN COMPLETE! =======
else 
if test `cat ilosstype` = "EDGE"
then
echo ======== FOR EDGE `cat inum` =========
./get_edge_perturbation `cat inum`
echo ======== RUN COMPLETE! =======
else
echo ""
echo "INPUT NOT CLEAR"
echo "PLEASE RETRY OR CHECK "README" FOR INSTRUCTIONS ON SINGLE PERTURBATION"
echo ""
echo ==============================
echo ""
echo ""
fi
fi
fi
fi
fi
else
echo ==============================
echo ""
echo "MISSING PARAMETERS"
echo "PLEASE RETRY OR CHECK "README" FOR INSTRUCTIONS ON SINGLE PERTURBATION"
echo ""
echo ==============================
fi
echo ""
