# Supplementary material for: NEXCADE: Perturbation Analysis for Complex Networks
Source: PLoS One. 2012 Aug 3;7(8):e41827. doi: 10.1371/journal.pone.0041827 (PMC3411682; doi:10.1371/journal.pone.0041827)
Supplement: Data S1 — Compressed/ZIP File Archive. Contains Unix Tarball of the distributed version of NEXCADE. (GZ) [file pone.0041827.s001.gz › NEXCADE-v2.1/bin/run_random_single.R]

#!`cat Rpath`
#
## Shell script wrapper for all R CMD commands.
## For internal use only.

cat("Content-type: text/plain\n\n")
DAT = read.table(file='random_single.out',header=T)
attach(DAT)
ymax =ceiling(max(max(SECEX),max(COMP),max(AVR_DEG)) + 2)
ps.options(font="serif")
ps.options(pagecentre=FALSE)
bitmap(file="random_single.jpg",width=5,height=5,units="in",type="jpeg",res=400)
plot(SECEX,ylim=c(0,ymax),xlim=c(0,length(DAT[,1])),main="RANDOM SINGLE NODE EXTINCTION",xlab="Index of Node Removed", ylab="Various Network Attributes",col=2)
par(new=T)
plot(AVR_DEG,ylim=c(0,ymax),xlab="",ylab="",main="",xlim=c(0,length(DAT[,1])),col=4,axes=F)
par(new=T)
plot(COMP,ylim=c(0,ymax),xlab="",ylab="",main="",xlim=c(0,length(DAT[,1])),col=3,axes=F)
mtext("COMPARTMENTS",col=3,adj=1)
mtext("SECONDARY EXTINCTIONS",col=2,adj=0)
mtext("Avr DEGREE",col=4)
dev.off()
pdf("random_single.pdf")
plot(SECEX,ylim=c(0,ymax),xlim=c(0,length(DAT[,1])),main="RANDOM SINGLE NODE EXTINCTION",xlab="Index of Node Removed", ylab="Various Network Attributes",col=2)
par(new=T)
plot(AVR_DEG,ylim=c(0,ymax),xlab="",ylab="",main="",xlim=c(0,length(DAT[,1])),col=4,axes=F)
par(new=T)
plot(COMP,ylim=c(0,ymax),xlab="",ylab="",main="",xlim=c(0,length(DAT[,1])),col=3,axes=F)
mtext("COMPARTMENTS",col=3,adj=1)
mtext("SECONDARY EXTINCTIONS",col=2,adj=0)
mtext("Avr DEGREE",col=4)
dev.off()
