# Supplementary material for: NEXCADE: Perturbation Analysis for Complex Networks
Source: PLoS One. 2012 Aug 3;7(8):e41827. doi: 10.1371/journal.pone.0041827 (PMC3411682; doi:10.1371/journal.pone.0041827)
Supplement: Data S1 — Compressed/ZIP File Archive. Contains Unix Tarball of the distributed version of NEXCADE. (GZ) [file pone.0041827.s001.gz › NEXCADE-v2.1/bin/run_nodes_perturb.R]

#!`cat Rpath`
#
## Shell script wrapper for all R CMD commands.
## For internal use only.

cat("Content-type: text/plain\n\n")
library('igraph')
DATA = read.graph(file='DATA.ncol',format=c('ncol'))
DATA <- simplify(as.undirected(DATA))
SUB = delete.vertices(DATA, NLIST - 1)
iso = which(degree(SUB)==0)
sink(file='nodes_INODE.isolates')
V(SUB)$name[iso]
sink()
isolates = which(degree(SUB)==0) - 1
SUB = delete.vertices(SUB,isolates)
avg <- mean(degree(SUB))
write.graph(SUB,file='nodes_INODE_rem.ncol',format='ncol',weights=NULL)
comp = clusters(SUB)$no
E(SUB)$color="grey"
V(SUB)$size = 5
E(SUB)$width = 2
V(SUB)$label = NA
if(comp < 1) {
graph = 0
}
if(comp == 1) {
graph = 1
V(SUB)$color = "#D3505E"
V(SUB)$frame.color="#D3505E"
}
if(comp > 1) {
graph = 1
comps = clusters(SUB)$membership
colbar <- rainbow(max(comps)+1)
V(SUB)$color <- colbar[comps+1]
V(SUB)$frame.color=V(SUB)$color
}
if(graph == 1) {
ps.options(font="serif")
ps.options(pagecentre=FALSE)
bitmap(file="nodes_INODE.jpg",width=5,height=5,units="in",type="jpeg",res=400)
plot(SUB,layout=layout.fruchterman.reingold)
dev.off()
pdf("nodes_INODE.pdf")
plot(SUB,layout=layout.fruchterman.reingold,vertex.label=V(SUB)$name, vertex.label.dist=0.2, vertex.label.cex=0.5, vertex.label.font=2)
dev.off()
sink(file='nodes_INODE.details')
cat("NETWORK SIZE:", vcount(SUB),"\n")
cat("NETWORK EDGES:", ecount(SUB),"\n")
cat("COMPARTMENTS IN THIS NETWORK:", comp,"\n")
cat("AVERAGE DEGREE:", avg,"\n")
cat("AVERAGE PATH LENGTH:", round(average.path.length(SUB),3),"\n")
cat("GRAPH DENSITY:", round(graph.density(SUB),3),"\n")
sink()
VERTEX = get.vertex.attribute(SUB, 'name', index=V(SUB))
DEGREE = degree(SUB)
EVCENT = round(evcent(SUB)$vector,3)
CLOSENESS = round(closeness(SUB),3)
BETWEENNESS = round(betweenness(SUB),3)
prop = cbind(VERTEX,DEGREE,BETWEENNESS,CLOSENESS,EVCENT)
write.table(prop,file="nodes_INODE.stat",row.names=F,quote=F,sep="\t")
}
