# Supplementary material for: NEXCADE: Perturbation Analysis for Complex Networks
Source: PLoS One. 2012 Aug 3;7(8):e41827. doi: 10.1371/journal.pone.0041827 (PMC3411682; doi:10.1371/journal.pone.0041827)
Supplement: Data S1 — Compressed/ZIP File Archive. Contains Unix Tarball of the distributed version of NEXCADE. (GZ) [file pone.0041827.s001.gz › NEXCADE-v2.1/bin/run_plot_result.R]

#!`cat Rpath`
#
## Shell script wrapper for all R CMD commands.
## For internal use only.

cat("Content-type: text/plain\n\n")
OUT <- read.table(file='OUTFILE',header=F)
OUT <- OUT[,-1]
lines <- read.table(file='DATA.nodes', header=F)
percent <-  (OUT[,2]/length(lines[,1]))*100
ps.options(font="serif")
bitmap(file="OUT_totx.jpg",width=4,height=4,units="in",type="jpeg",res=400)
plot(percent,OUT[,3], col=H, col.lab=H, lwd=2, main='EXTINCTION CASCADE SIMULATION', xlim=c(0,100), ylab=' TOTAL NO. OF EXTINCTIONS' ,xlab='PERCENTAGE REMOVED NODES',sub='[DIRECTION]')
grid(col = 'lightgrey', lty=1)
dev.off()
bitmap(file="OUT_secx.jpg",width=4,height=4,units="in",type="jpeg",res=400)
plot(percent,OUT[,4], col=H, col.lab=H,lwd=2, main='EXTINCTION CASCADE SIMULATION', xlim=c(0,100), ylab=' No. OF SECONDARY EXTINCTIONS' ,xlab='PERCENTAGE REMOVED NODES',sub='[DIRECTION]')
grid(col = 'lightgrey', lty=1)
dev.off()
bitmap(file="OUT_size.jpg",width=4,height=4,units="in",type="jpeg",res=400)
plot(percent,OUT[,5], col=H, col.lab=H, lwd=2, main='EXTINCTION CASCADE SIMULATION', xlim=c(0,100), ylab='NETWORK SIZE' ,xlab='PERCENTAGE REMOVED NODES',sub='[DIRECTION]')
grid(col = 'lightgrey', lty=1)
dev.off()
bitmap(file="OUT_remi.jpg",width=4,height=4,units="in",type="jpeg",res=400)
plot(percent,OUT[,6], col=H, col.lab=H, lwd=2, main='EXTINCTION CASCADE SIMULATION', xlim=c(0,100), ylab='NO. OF INTERACTIONS IN NETWORK' ,xlab='PERCENTAGE REMOVED NODES',sub='[DIRECTION]')
grid(col = 'lightgrey', lty=1)
dev.off()
