# Supplementary material for: NEXCADE: Perturbation Analysis for Complex Networks
Source: PLoS One. 2012 Aug 3;7(8):e41827. doi: 10.1371/journal.pone.0041827 (PMC3411682; doi:10.1371/journal.pone.0041827)
Supplement: Data S1 — Compressed/ZIP File Archive. Contains Unix Tarball of the distributed version of NEXCADE. (GZ) [file pone.0041827.s001.gz › NEXCADE-v2.1/bin/run_node_perturb1.R]

#!`cat Rpath`
#
## Shell script wrapper for all R CMD commands.
## For internal use only.

cat("Content-type: text/plain\n\n")
library('igraph')
DATA = read.graph(file='DATA.ncol',format=c('ncol'))
DATA <- simplify(as.undirected(DATA))
SUB = delete.vertices(DATA, INODE - 1)
iso = which(degree(SUB)==0)
sink(file='nodeINODE.isolates')
V(SUB)$name[iso]
sink()
isolates = which(degree(SUB)==0) - 1
SUB = delete.vertices(SUB,isolates)
avg <- mean(degree(SUB))
comp = clusters(SUB)$no
sink(file='nodeINODE.details')
cat("NETWORK SIZE:", vcount(SUB),"\n")
cat("NETWORK EDGES:", ecount(SUB),"\n")
cat("COMPARTMENTS IN THIS NETWORK:", comp,"\n")
cat("AVERAGE DEGREE:", avg,"\n")
cat("AVERAGE PATH LENGTH:", average.path.length(SUB),"\n")
cat("GRAPH DENSITY:", graph.density(SUB),"\n")
sink()
