# Supplementary material for: NEXCADE: Perturbation Analysis for Complex Networks
Source: PLoS One. 2012 Aug 3;7(8):e41827. doi: 10.1371/journal.pone.0041827 (PMC3411682; doi:10.1371/journal.pone.0041827)
Supplement: Data S1 — Compressed/ZIP File Archive. Contains Unix Tarball of the distributed version of NEXCADE. (GZ) [file pone.0041827.s001.gz › NEXCADE-v2.1/bin/runR_main.R]

#!`cat Rpath`
#
## Shell script wrapper for all R CMD commands.
## For internal use only.

cat("Content-type: text/plain\n\n")
library('igraph')
DATA = read.graph(file='DATA.ncol',format=c('ncol'))
DATA <- simplify(as.undirected(DATA))
isolates = which(degree(DATA)==0) - 1
DATA = delete.vertices(DATA,isolates)
deg = degree(DATA)
name = V(DATA)$name
tab = cbind(deg, name)
sink(file='DATA.nodes')
as.data.frame(V(DATA)$name)
sink()
sink(file='DATA.degree')
(o <- order(deg,name));tab[o,]
sink()
write.graph(DATA,file='DATA1.ncol',format='ncol',weights=NULL)
fcs <- fastgreedy.community(DATA)
mod <- round(max(fcs$modularity), 3)
avd <- round(mean(deg),3)
sink(file='DATA.details')
comp = clusters(DATA)$no
cat("NETWORK SIZE:", vcount(DATA),"\n")
cat("NETWORK EDGES:", ecount(DATA),"\n")
cat("COMPARTMENTS IN THIS NETWORK:", comp,"\n")
cat("AVERAGE DEGREE:", avd,"\n")
cat("AVERAGE PATH LENGTH:", round(average.path.length(DATA),3),"\n")
cat("GRAPH DENSITY:", round(graph.density(DATA),3),"\n")
sink()
sink(file='DATA.edgelist')
print(DATA)
sink()
E(DATA)$color="grey"
V(DATA)$size = 5
E(DATA)$width = 2
V(DATA)$label = NA
if(comp == 1) {
V(DATA)$color = "#D3505E"
V(DATA)$frame.color="#D3505E"
}
if(comp != 1) {
comps = clusters(DATA)$membership
colbar <- rainbow(max(comps)+1)
V(DATA)$color <- colbar[comps+1] 
V(DATA)$frame.color=V(DATA)$color
}
ps.options(font="serif")
ps.options(pagecentre=FALSE)
bitmap(file="DATA.jpg",width=5,height=5,units="in",type="jpeg",res=400)
plot(DATA,layout=layout.fruchterman.reingold)
dev.off() 
pdf("DATA.pdf")
plot(DATA,layout=layout.fruchterman.reingold,vertex.label=V(DATA)$name, vertex.label.dist=0.2, vertex.label.cex=0.5, vertex.label.font=2)
dev.off() 
VERTEX = get.vertex.attribute(DATA, 'name', index=V(DATA))
DEGREE = degree(DATA)
EVCENT = round(evcent(DATA)$vector,3)
CLOSENESS = round(closeness(DATA),3)
BETWEENNESS = round(betweenness(DATA),3)
prop = cbind(VERTEX,DEGREE,BETWEENNESS,CLOSENESS,EVCENT)
write.table(prop,file="DATA.stat",row.names=F,quote=F,sep="\t")
k = as.data.frame(sort(print(V(DATA))))
colnames(k) = 'VERTEX_ID_ALPHABETICAL'
sink(file='DATA1.nodes')
k
sink()
