# Supplementary material for: NEXCADE: Perturbation Analysis for Complex Networks
Source: PLoS One. 2012 Aug 3;7(8):e41827. doi: 10.1371/journal.pone.0041827 (PMC3411682; doi:10.1371/journal.pone.0041827)
Supplement: Data S1 — Compressed/ZIP File Archive. Contains Unix Tarball of the distributed version of NEXCADE. (GZ) [file pone.0041827.s001.gz › NEXCADE-v2.1/bin/run_group_perturbation]

echo $1 | grep . >icut
if test -s icut
then 
if test `cat icut` -le 1
then
echo ""
echo "======  WRONG INPUT!  ======"
echo  INPUT GROUP SIZE IS TOO SMALL
echo "======  PLEASE RETRY  ======"
echo ""
else
echo $2 | grep . >igp_mode
echo $3 | grep . >iloss
if test -s igp_mode
then
if test -s iloss
then
echo `cat icut``cat igp_mode` >gp_id
echo ""
echo ""
echo ====GROUP PERTURBATION MODE====
if test `cat iloss` = "NODE" -a  `cat icut` -gt  `cat total_sp` 
then
echo ""
echo "======  WRONG INPUT!  ======"
echo  INPUT GROUP SIZE IS GREATER THAN MAX NODES
echo "======  PLEASE RETRY  ======"
echo ""
else
if test `cat iloss` = "NODE" 
then 
rm -f group.cascade
./get_nodes_perturbation
echo =============================
else
if test `cat iloss` = "EDGE" 
then
echo ====FINDING LIST OF EDGES====
if test -s group.input
then
cp group.input iedges
./get_edges_perturbation
echo ====SIMULATION COMPLETE! ====
echo =============================
else
echo ====CANNOT FIND INPUT FILE===
echo "PLEASE RETRY OR CHECK "README" FOR INSTRUCTIONS FOR SIMULATING GROUP PERTURBATION"
echo =============================
fi
else
echo ""
echo === INPUT NOT CLEAR ========
echo "PLEASE RETRY OR CHECK "README" FOR INSTRUCTIONS FOR SIMULATING GROUP PERTURBATION"
echo ""
echo =============================
fi
fi
fi
fi
fi
fi
else
echo ==============================
echo ""
echo "MISSING PARAMETERS"
echo "PLEASE RETRY OR CHECK "README" FOR INSTRUCTIONS ON GROUPED PERTURBATIONS"
echo ""
echo ==============================
fi
echo ""
