# Supplementary material for: NEXCADE: Perturbation Analysis for Complex Networks
Source: PLoS One. 2012 Aug 3;7(8):e41827. doi: 10.1371/journal.pone.0041827 (PMC3411682; doi:10.1371/journal.pone.0041827)
Supplement: Data S1 — Compressed/ZIP File Archive. Contains Unix Tarball of the distributed version of NEXCADE. (GZ) [file pone.0041827.s001.gz › NEXCADE-v2.1/INSTALL]

Installation Instructions
*************************

Pre Requisites
==================
1. You must have R running on your system in /usr/bin/local 
2. You must have the CRAN package IGRAPH installed within R

[ In case R is not in /usr/local/bin/, change the path to R 
  in the file 'RPath' in lib directory ]   

Basic Installation
==================
Briefly, the shell command `./Make_Nexcade will create a ready-to-use 
suite for this package in a new directory based on timestamp.
Thereafter:
  1.  Do as directed on screen 
      OR
  1. `cd' to the RUNS directory 
  2. `cd' to the newest directory inside RUNS (using ls -lt) 
  3.  Type "./run nexcade TEST" to begin the first run 
  4.  Induce & Analyse a specific perturbation as described in README.

See the `README' file for instructions specific to each run.
----------------------------------------------------------------------
----------------------------------------------------------------------
CONTACT
----------------------------------------------------------------------
gy@nipgr.res.in
