# Supplementary material for: NEXCADE: Perturbation Analysis for Complex Networks
Source: PLoS One. 2012 Aug 3;7(8):e41827. doi: 10.1371/journal.pone.0041827 (PMC3411682; doi:10.1371/journal.pone.0041827)
Supplement: Data S1 — Compressed/ZIP File Archive. Contains Unix Tarball of the distributed version of NEXCADE. (GZ) [file pone.0041827.s001.gz › NEXCADE-v2.1/example/TEST.ncol]

Turdus_merula   Sambucus.nigra
Turdus_merula   Crataegus.monogyna
Turdus_merula   Rubus.sp.
Turdus_merula   Hedera.helix
Turdus_merula   Euonymus.europaeus
Turdus_merula   Prunus.spinosa
Turdus_merula   Rosa.sp.
Parus_palustris   Sambucus.nigra
Parus_palustris   Rubus.sp.
Parus_palustris   Bryonia.dioica
Parus_palustris   Euonymus.europaeus
Parus_palustris   Solanum.dulcamara
Parus_palustris   Lonicera.periclymenum
Parus_palustris   Tamus.communis
Turdus_philomelos   Sambucus.nigra
Turdus_philomelos   Crataegus.monogyna
Turdus_philomelos   Rubus.sp.
Turdus_philomelos   Hedera.helix
Parus_caeruleus   Sambucus.nigra
Parus_caeruleus   Rubus.sp.
Parus_caeruleus   Bryonia.dioica
Parus_caeruleus   Lonicera.periclymenum
Columba_palumbus   Sambucus.nigra
Columba_palumbus   Crataegus.monogyna
Columba_palumbus   Hedera.helix
Columba_palumbus   Rosa.sp.
Turdus_iliacus   Sambucus.nigra
Turdus_iliacus   Crataegus.monogyna
Turdus_iliacus   Prunus.spinosa
Sylvia_atricapilla   Sambucus.nigra
Sylvia_atricapilla   Hedera.helix
Sylvia_atricapilla   Solanum.dulcamara
Erithacus_rubecula   Sambucus.nigra
Erithacus_rubecula   Hedera.helix
Erithacus_rubecula   Euonymus.europaeus
Pyrrhula_pyrrhula   Sambucus.nigra
Pyrrhula_pyrrhula   Rubus.sp.
Pyrrhula_pyrrhula   Bryonia.dioica
Turdus_pilaris   Crataegus.monogyna
Turdus_pilaris   Prunus.spinosa
Parus_major   Sambucus.nigra
Parus_major   Bryonia.dioica
Sitta_europaea   Sambucus.nigra
Sitta_europaea   Solanum.dulcamara
Fringilla_coelebs   Sambucus.nigra
Fringilla_coelebs   Bryonia.dioica
Aegithalos_caudatus   Euonymus.europaeus
