# Supplementary material for: NEXCADE: Perturbation Analysis for Complex Networks
Source: PLoS One. 2012 Aug 3;7(8):e41827. doi: 10.1371/journal.pone.0041827 (PMC3411682; doi:10.1371/journal.pone.0041827)
Supplement: Data S1 — Compressed/ZIP File Archive. Contains Unix Tarball of the distributed version of NEXCADE. (GZ) [file pone.0041827.s001.gz › NEXCADE-v2.1/KNOWN-PROBLEMS]

****************************
 Copyright (C) 1992, 1993, 1994, 1995, 1996, 1998, 1999, 2000, 2001,
 2002, 2003, 2004, 2005, 2006 Free Software Foundation, Inc.
 This file is free documentation; the Free Software Foundation gives
 unlimited permission to copy, distribute and modify it.

****************************
Known Limitations & Solutions, if any 
****************************

The current set of scripts only work with networks of size upto 2000.
(To increase size of input networks, change the serial_number file in
directory 'lib' to your prefferred size)

The scripts require R to be installed in /usr/bin/local. If R is not in
this area, and is installed elsewhere, the program can still be run, but
after editing the file 'RPath' in the 'lib' directory. 

To avoid overwriting previous network files, each new analysis is designed to 
run in a new subdirectory based on timestamp, within the RUNS directory. 
This may eventually cause your diskspace to fill up. It is recommended to 
delete all subdirectories inside 'RUNS' at regular intervals, to free disk space.

On some versions of unix (like the MAC), simulations will not run properly 
if the 'tac' function is not available.
